# Supplementary material for: Genome-Wide Association Study of Leaf Rust and Stem Rust Seedling and Adult Resistances in Tetraploid Wheat Accessions Harvested in Kazakhstan
Source: Plants (Basel). 2022 Jul 22;11(15):1904. doi: 10.3390/plants11151904 (PMC9329756; doi:10.3390/plants11151904)
Supplement: Supplementary file 1 [file plants-11-01904-s001.zip › Supplementary Table S1.xlsx]

## Sheet: Table S1
Table S1. List of 193 tetraploid wheat accessions analyzed in this study
#	ID	Accession	County	Taxanomic classification
1	AG001	5-BIL42	Italy	T. turgidum ssp. durum
2	AG002	AC-Navigator	Canada	T. turgidum ssp. durum
3	AG003	Adamello	Italy	T. turgidum ssp. durum
4	AG004	Agridur	France	T. turgidum ssp. durum
5	AG005	Alemanno	Italy	T. turgidum ssp. durum
6	AG006	Altar84	Mexico	T. turgidum ssp. durum
7	AG007	Ambral	France	T. turgidum ssp. durum
8	AG008	Ancomarzio	Italy	T. turgidum ssp. durum
9	AG009	Antas	Italy	T. turgidum ssp. durum
10	AG010	Appio	Italy	T. turgidum ssp. durum
11	AG011	Appulo	Italy	T. turgidum ssp. durum
12	AG012	Arcangelo	Italy	T. turgidum ssp. durum
13	AG013	Arcobaleno	Italy/Spain	T. turgidum ssp. durum
14	AG014	Ares	Italy	T. turgidum ssp. durum
15	AG240	Ariosto	Italy	T. turgidum ssp. durum
16	AG015	Arnacoris	Italy	T. turgidum ssp. durum
17	AG016	Athena	Italy	T. turgidum ssp. durum
18	AG101	Avispa	Italy	T. turgidum ssp. durum
19	AG017	Aziziah	Italy	T. turgidum ssp. durum
20	AG018	Barcarol	Italy	T. turgidum ssp. durum
21	AG020	Berillo	Italy	T. turgidum ssp. durum
22	St1	Bezenchukskaya 139	Russian Federation	T. turgidum ssp. durum
23	AG021	Brindur	France	T. turgidum ssp. durum
24	AG121	Bronte	Italy	T. turgidum ssp. durum
25	AG022	Cannizzo	Italy	T. turgidum ssp. durum
26	AG023	Canyon	Italy	T. turgidum ssp. durum
27	AG024	Capeiti-8	Italy	T. turgidum ssp. durum
28	AG025	Cappelli	Italy	T. turgidum ssp. durum
29	AG026	Casanova	Italy	T. turgidum ssp. durum
30	AG027	Ceedur	France	T. turgidum ssp. durum
31	AG028	Chiara	Italy	T. turgidum ssp. durum
32	AG029	Ciccio	Italy	T. turgidum ssp. durum
33	AG030	Ciclope	Italy	T. turgidum ssp. durum
34	AG031	Cirillo	Italy	T. turgidum ssp. durum
35	AG032	Claudio	Italy	T. turgidum ssp. durum
36	AG033	Colosseo	Italy	T. turgidum ssp. durum
37	AG034	Cosmodur	France	T. turgidum ssp. durum
38	AG035	Creso	Italy	T. turgidum ssp. durum
39	AG036	Dauno	Italy	T. turgidum ssp. durum
40	AG037	Doral	France	T. turgidum ssp. durum
41	AG038	Duetto	Italy	T. turgidum ssp. durum
42	AG039	Duilio	Italy	T. turgidum ssp. durum
43	AG040	Durfort	France	T. turgidum ssp. durum
44	AG041	Dylan	Italy	T. turgidum ssp. durum
45	AG042	Enduro	Italy	T. turgidum ssp. durum
46	AG043	Exeldur	France	T. turgidum ssp. durum
47	AG044	Fauno	Italy	T. turgidum ssp. durum
48	AG046	Fiore	Italy	T. turgidum ssp. durum
49	AG047	Fortore	Italy	T. turgidum ssp. durum
50	AG048	Gianni	Italy	T. turgidum ssp. durum
51	AG049	Giotto	Italy	T. turgidum ssp. durum
52	AG050	Granizo	Spain	T. turgidum ssp. durum
53	AG051	Grazia	Italy	T. turgidum ssp. durum
54	AG052	Grecale	Italy	T. turgidum ssp. durum
55	AG053	Grifoni	Italy	T. turgidum ssp. durum
56	AG054	Hymera	Italy	T. turgidum ssp. durum
57	AG055	Imhotep	Italy	T. turgidum ssp. durum
58	AG056	Iride	Italy	T. turgidum ssp. durum
59	AG057	Isa	Italy	T. turgidum ssp. durum
60	AG058	Italo	Italy	T. turgidum ssp. durum
61	AG059	K26	Italy	T. turgidum ssp. durum
62	AG060	Karel	Italy	T. turgidum ssp. durum
63	AG062	Kronos	United States	T. turgidum ssp. durum
64	AG061	Kyperounda	Marocco	T. turgidum ssp. durum
65	AG064	L252	United States	T. turgidum ssp. durum
66	AG066	Langdon	United States	T. turgidum ssp. durum
67	AG067	Latino	Italy	T. turgidum ssp. durum
68	AG068	Latinur	France	T. turgidum ssp. durum
69	AG069	Lloyd	United States	T. turgidum ssp. durum
70	AG063	LO92	United States	T. turgidum ssp. durum
71	AG070	Maestrale	Italy	T. turgidum ssp. durum
72	AG081	Martino	Italy	T. turgidum ssp. durum
73	AG071	Meridiano	Italy	T. turgidum ssp. durum
74	AG072	Messapia	Italy	T. turgidum ssp. durum
75	AG074	Mida	Italy	T. turgidum ssp. durum
76	St2	Nauryz 2	Kazakhstan	T. turgidum ssp. durum
77	AG075	Nefer	France	T. turgidum ssp. durum
78	AG076	Neodur	France	T. turgidum ssp. durum
79	AG077	Neolatino	Italy	T. turgidum ssp. durum
80	AG078	Normanno	Italy	T. turgidum ssp. durum
81	AG079	Ofanto	Italy	T. turgidum ssp. durum
82	AG080	Orfeo	Italy	T. turgidum ssp. durum
83	AG082	Orobel	Italy	T. turgidum ssp. durum
84	AG083	Parsifal	France	T. turgidum ssp. durum
85	AG222	PC32	Italy	T. turgidum ssp. durum
86	AG084	Pedroso	Spain	T. turgidum ssp. durum
87	AG085	Platani	Italy	T. turgidum ssp. durum
88	AG086	Plinio	Italy	T. turgidum ssp. durum
89	AG088	PR22D89	Italy	T. turgidum ssp. durum
90	AG089	Preco	Italy	T. turgidum ssp. durum
91	AG090	Primadur	France	T. turgidum ssp. durum
92	AG091	Produra	United States	T. turgidum ssp. durum
93	AG092	Provenzal	Italy	T. turgidum ssp. durum
94	AG094	Quadrato	Italy	T. turgidum ssp. durum
95	AG093	Quadruro	Italy	T. turgidum ssp. durum
96	AG096	Rusticano	Italy	T. turgidum ssp. durum
97	AG097	S99B34	United States	T. turgidum ssp. durum
98	AG098	Saadi	France	T. turgidum ssp. durum
99	AG100	San Carlo	Italy	T. turgidum ssp. durum
100	AG102	Sansone	Italy	T. turgidum ssp. durum
101	AG103	Saragolla	Italy	T. turgidum ssp. durum
102	AG104	Sharm 5	Syria	T. turgidum ssp. durum
103	AG105	Simeto	Italy	T. turgidum ssp. durum
104	AG106	Strongfield	Canada	T. turgidum ssp. durum
105	AG107	Svevo	Italy	T. turgidum ssp. durum
106	AG108	Taganrog	Italy	T. turgidum ssp. durum
107	AG109	Timilia	Italy, Sicily	T. turgidum ssp. durum
108	AG110	Tito	Italy	T. turgidum ssp. durum
109	AG111	Tiziana	Italy	T. turgidum ssp. durum
110	AG112	Tresor	Italy	T. turgidum ssp. durum
111	AG113	Trinakria	Italy	T. turgidum ssp. durum
112	AG114	UC1113	Canada	T. turgidum ssp. durum
113	AG115	Valforte	Italy	T. turgidum ssp. durum
114	AG116	Valgerardo	Italy	T. turgidum ssp. durum
115	AG117	Valnova	Italy	T. turgidum ssp. durum
116	AG118	Varano	Italy	T. turgidum ssp. durum
117	AG119	Vendetta	Italy	T. turgidum ssp. durum
118	AG120	Vesuvio	Italy	T. turgidum ssp. durum
119	AG122	Virgilio	France	T. turgidum ssp. durum
120	AG123	Vitromax	Italy/Spain	T. turgidum ssp. durum
121	AG124	West Bred 881	United States	T. turgidum ssp. durum
122	AG125	Zenit	Italy	T. turgidum ssp. durum
123	AG126	KAMUT	n.a.	T. turgidum ssp. turanicum
124	AG127	CLTR11390	United States	T. turgidum ssp. turanicum
125	AG128	PI 68287	Azerbaijan	T. turgidum ssp. turanicum
126	AG129	PI 113393	Iraq	T. turgidum ssp. turanicum
127	AG131	PI 191599	Morocco, Rabat-Sale	T. turgidum ssp. turanicum
128	AG132	PI 192641	Morocco	T. turgidum ssp. turanicum
129	AG133	PI 254206	Iran	T. turgidum ssp. turanicum
130	AG134	PI 278350	Italy	T. turgidum ssp. turanicum
131	AG135	PI 290530	Hungary, Pest	T. turgidum ssp. turanicum
132	AG136	PI 306665	France, Herault	T. turgidum ssp. turanicum
133	AG139	PI 624429	Iran, Bakhtaran	T. turgidum ssp. turanicum
134	AG140	PI 127106	Afghanistan, Faryab	T. turgidum ssp. turanicum
135	AG141	PI 67343	Australia	T. turgidum ssp. turanicum
136	AG142	PI 192658	Morocco	T. turgidum ssp. turanicum
137	AG143	PI 184526	Portugal	T. turgidum ssp. turanicum
138	AG144	PI 352514	Azerbaijan	T. turgidum ssp. turanicum
139	AG145	PI 362067	Romania, Brasov	T. turgidum ssp. turanicum
140	AG147	PI 223171	Jordan	T. turgidum ssp. polonicum
141	AG149	PI 272564	Hungary, Pest	T. turgidum ssp. polonicum
142	AG150	PI 278647	United Kingdom, England	T. turgidum ssp. polonicum
143	AG151	PI 286547	Ecuador	T. turgidum ssp. polonicum
144	AG152	PI 289606	United Kingdom, England	T. turgidum ssp. polonicum
145	AG153	PI 290512	Portugal	T. turgidum ssp. polonicum
146	AG154	PI 306549	Romania	T. turgidum ssp. polonicum
147	AG155	PI 330554	United Kingdom, England	T. turgidum ssp. polonicum
148	AG156	PI 330555	United Kingdom, England	T. turgidum ssp. polonicum
149	AG158	PI 352487	Germany, Saxony-Anhalt	T. turgidum ssp. polonicum
150	AG159	PI 352488	Italy	T. turgidum ssp. polonicum
151	AG160	PI 352489	Cyprus	T. turgidum ssp. polonicum
152	AG163	PI 387479	Ethiopia	T. turgidum ssp. polonicum
153	AG164	PI 566593	United States	T. turgidum ssp. polonicum
154	AG168	PI 134946	Portugal, Lisboa	T. turgidum ssp. polonicum
155	AG169	PI 157983	Italy, Sicily	T. turgidum ssp. polonicum
156	AG170	PI 157985	Italy, Sicily	T. turgidum ssp. turgidum
157	AG172	PI 185723	Portugal, Leira	T. turgidum ssp. turgidum
158	AG173	PI 191104	Spain	T. turgidum ssp. turgidum
159	AG174	PI 191145	Spain, Baleares	T. turgidum ssp. turgidum
160	AG175	PI 191203	Spain	T. turgidum ssp. turgidum
161	AG186	Citr 7665	Russian Federation	T. turgidum ssp. carthlicum
162	AG188	PI 94755	Georgia	T. turgidum ssp. carthlicum
163	AG189	PI 115816	Georgia	T. turgidum ssp. carthlicum
164	AG190	PI 283888	Iran	T. turgidum ssp. carthlicum
165	AG191	PI 341800	Russian Federation, Dagest	T. turgidum ssp. carthlicum
166	AG192	PI 499972	Georgia	T. turgidum ssp. carthlicum
167	AG193	PI 532501	Former Soviet Union	T. turgidum ssp. carthlicum
168	AG194	PI 572849	Georgia	T. turgidum ssp. carthlicum
169	AG195	PI 573182	Turkey, Kars	T. turgidum ssp. carthlicum
170	AG196	PI 585017	Georgia	T. turgidum ssp. carthlicum
171	AG197	PI 585018	Georgia	T. turgidum ssp. carthlicum
172	AG199	MG 5323	n.a.	T. turgidum ssp. dicoccum
173	AG201	MG 5473	Spain	T. turgidum ssp. dicoccum
174	AG202	Farvento	Italy	T. turgidum ssp. dicoccum
175	AG203	Lucanica	Italy	T. turgidum ssp. dicoccum
176	AG200	MG 5350	Ethiopia	T. turgidum ssp. dicoccum
177	AG204	MG 4387	United Kingdom	T. turgidum ssp. dicoccum
178	AG205	MG 5416/1	Iran	T. turgidum ssp. dicoccum
179	AG206	MG 5471/1	Spain	T. turgidum ssp. dicoccum
180	AG207	MG 15516/1	Syria	T. turgidum ssp. dicoccum
181	AG208	MG 5344/1	Ethiopia	T. turgidum ssp. dicoccum
182	AG209	MG 5300/1	n.a	T. turgidum ssp. dicoccum
183	AG210	MG 5293/1	Italy	T. turgidum ssp. dicoccum
184	AG214	Marocco	n.a	T. turgidum ssp. dicoccum
185	AG216	Etiopia	n.a	T. turgidum ssp. dicoccum
186	AG218	MG 4343	n.a	T. turgidum ssp. dicoccoides
187	AG224	MG 4328/61	n.a.	T. turgidum ssp. dicoccoides
188	AG225	MG 5444/235	n.a.	T. turgidum ssp. dicoccoides
189	AG226	MG 4330/66	n.a.	T. turgidum ssp. dicoccoides
190	AG227	PI 343446	Israel	T. turgidum ssp. dicoccoides
191	AG230	PI 352323	Asia Minor	T. turgidum ssp. dicoccoides
192	AG232	PI 355459	Armenia	T. turgidum ssp. dicoccoides
193	AG236	PI 470944	Syria, Al Qunaytirah	T. turgidum ssp. dicoccoides
