# Supplementary material for: Genome-Wide Association Study of Leaf Rust and Stem Rust Seedling and Adult Resistances in Tetraploid Wheat Accessions Harvested in Kazakhstan
Source: Plants (Basel). 2022 Jul 22;11(15):1904. doi: 10.3390/plants11151904 (PMC9329756; doi:10.3390/plants11151904)
Supplement: Supplementary file 1 [file plants-11-01904-s001.zip › Supplementary Table S2.xlsx]

## Sheet: Лист1
Table S2. Leaf rust and stem rust resistance in studied tetraploid wheat collection at seedling and adult plant growth stages.
#	ID	Accession	Leaf rust									Stem rust
			GH_TGTGT_1	GH_TGTGT_2	GH_TGTGT_mean	GH_TQTGT_1	GH_TQTGT_2	GH_TQTGT_mean	APR_KAES17	APR_KAES18	APR_mean	GH_QHHSF_1	GH_QHHSF_2	GH_QHHSF_mean	GH_THMTF_1	GH_THMTF_2	GH_THMTF_mean	APR_KAES17	APR_KAES18	APR_mean
1	AG001	5-BIL42	0	0	0	0	0	0	7	2	4.5	0	0	0	0	0	0	5	1	3
2	AG002	AC-Navigator	0	0	0	1	1	1	5	1	3	0	0	0	1	0	0.5	7	2	4.5
3	AG003	Adamello	3	4	3.5	1	1	1	8	2	5	1	1	1	3	3	3	6	1	3.5
4	AG004	Agridur	7	8	7.5	5	5	5	6	2	4	5	6	5.5	6	5	5.5	6	2	4
5	AG005	Alemanno	4	6	5	1	1	1	5	2	3.5	3	3	3	9	6	7.5	6	2	4
6	AG006	Altar84	6	6	6	4	5	4.5	5	2	3.5	3	3	3	3	4	3.5	6	1	3.5
7	AG007	Ambral	3	2	2.5	2	3	2.5	NA	NA	NA	3	3	3	6	6	6	NA	NA	NA
8	AG008	Ancomarzio	1	0	0.5	1	1	1	4	4	4	0	0	0	1	1	1	5	5	5
9	AG009	Antas	1	0	0.5	5	6	5.5	8	2	5	1	3	2	3	4	3.5	7	1	4
10	AG010	Appio	0	0	0	3	4	3.5	8	2	5	3	3	3	1	2	1.5	6	2	4
11	AG011	Appulo	4	6	5	4	6	5	4	2	3	9	9	9	6	7	6.5	5	2	3.5
12	AG012	Arcangelo	0	0	0	1	1	1	7	2	4.5	0	1	0.5	3	1	2	5	2	3.5
13	AG013	Arcobaleno	1	0	0.5	1	1	1	5	2	3.5	0	0	0	1	1	1	5	2	3.5
14	AG014	Ares	1	0	0.5	0	1	0.5	5	2	3.5	1	0	0.5	1	1	1	9	1	5
15	AG240	Ariosto	3	4	3.5	6	9	7.5	5	2	3.5	1	0	0.5	9	7	8	5	2	3.5
16	AG015	Arnacoris	1	1	1	2	3	2.5	7	7	7	1	2	1.5	1	1	1	5	5	5
17	AG016	Athena	0	0	0	0	0	0	6	1	3.5	6	9	7.5	7	6	6.5	7	2	4.5
18	AG101	Avispa	7	9	8	5	6	5.5	7	2	4.5	3	4	3.5	6	7	6.5	6	2	4
19	AG017	Aziziah	3	3	3	6	6	6	5	2	3.5	3	3	3	3	4	3.5	7	2	4.5
20	AG018	Barcarol	0	0	0	2	3	2.5	5	2	3.5	0	1	0.5	1	3	2	7	2	4.5
21	AG020	Berillo	6	6	6	5	6	5.5	7	2	4.5	6	8	7	3	3	3	5	2	3.5
22	St1	Bezenchukskaya 139	6	5	5.5	8	9	8.5	NA	NA	NA	9	9	9	9	9	9	NA	NA	NA
23	AG021	Brindur	3	3	3	7	9	8	4	1	2.5	4	3	3.5	6	7	6.5	5	2	3.5
24	AG121	Bronte	6	9	7.5	8	9	8.5	5	1	3	6	6	6	4	3	3.5	7	2	4.5
25	AG022	Cannizzo	0	0	0	0	0	0	8	2	5	0	0	0	0	0	0	5	2	3.5
26	AG023	Canyon	1	3	2	0	0	0	5	2	3.5	0	1	0.5	1	3	2	6	1	3.5
27	AG024	Capeiti-8	1	1	1	1	1	1	8	2	5	0	1	0.5	1	1	1	5	2	3.5
28	AG025	Cappelli	3	3	3	6	6	6	7	1	4	3	3	3	4	3	3.5	6	2	4
29	AG026	Casanova	1	0	0.5	1	2	1.5	7	2	4.5	9	9	9	6	6	6	7	2	4.5
30	AG027	Ceedur	5	6	5.5	4	5	4.5	7	2	4.5	6	6	6	6	7	6.5	5	2	3.5
31	AG028	Chiara	6	6	6	7	9	8	7	2	4.5	4	3	3.5	6	6	6	7	1	4
32	AG029	Ciccio	1	0	0.5	3	4	3.5	7	1	4	9	9	9	6	6	6	5	2	3.5
33	AG030	Ciclope	1	1	1	1	0	0.5	8	2	5	6	6	6	3	3	3	5	2	3.5
34	AG031	Cirillo	3	3	3	0	0	0	NA	NA	NA	0	1	0.5	0	1	0.5	NA	NA	NA
35	AG032	Claudio	1	0	0.5	0	0	0	5	2	3.5	1	1	1	0	1	0.5	8	2	5
36	AG033	Colosseo	0	0	0	2	3	2.5	5	2	3.5	7	9	8	3	4	3.5	7	2	4.5
37	AG034	Cosmodur	1	0	0.5	0	0	0	5	2	3.5	3	3	3	4	4	4	7	2	4.5
38	AG035	Creso	4	6	5	0	0	0	5	2	3.5	1	3	2	3	3	3	7	2	4.5
39	AG036	Dauno	3	3	3	0	0	0	5	2	3.5	0	1	0.5	0	1	0.5	5	2	3.5
40	AG037	Doral	4	3	3.5	0	0	0	4	2	3	0	1	0.5	1	1	1	7	2	4.5
41	AG038	Duetto	0	0	0	1	1	1	7	2	4.5	0	0	0	0	1	0.5	6	2	4
42	AG039	Duilio	1	0	0.5	0	0	0	7	2	4.5	0	1	0.5	1	3	2	8	2	5
43	AG040	Durfort	3	3	3	0	0	0	5	2	3.5	1	1	1	1	3	2	5	2	3.5
44	AG041	Dylan	4	5	4.5	3	3	3	7	2	4.5	3	4	3.5	3	3	3	5	2	3.5
45	AG042	Enduro	4	5	4.5	2	1	1.5	4	2	3	2	1	1.5	1	3	2	8	2	5
46	AG043	Exeldur	6	7	6.5	6	7	6.5	5	1	3	2	4	3	3	4	3.5	8	1	4.5
47	AG044	Fauno	3	4	3.5	0	0	0	5	2	3.5	1	3	2	1	3	2	8	2	5
48	AG046	Fiore	3	3	3	3	3	3	4	2	3	0	0	0	2	3	2.5	7	1	4
49	AG047	Fortore	1	2	1.5	2	3	2.5	5	2	3.5	0	1	0.5	1	2	1.5	5	2	3.5
50	AG048	Gianni	1	1	1	0	0	0	5	1	3	1	0	0.5	0	1	0.5	6	1	3.5
51	AG049	Giotto	7	8	7.5	0	0	0	5	1	3	3	3	3	3	4	3.5	4	2	3
52	AG050	Granizo	2	2	2	0	0	0	7	2	4.5	0	1	0.5	0	1	0.5	7	2	4.5
53	AG051	Grazia	1	1	1	0	0	0	5	2	3.5	0	1	0.5	1	1	1	8	2	5
54	AG052	Grecale	1	1	1	0	0	0	7	2	4.5	0	1	0.5	1	1	1	8	2	5
55	AG053	Grifoni	6	6	6	4	3	3.5	8	2	5	4	4	4	6	7	6.5	5	1	3
56	AG054	Hymera	7	8	7.5	7	9	8	6	2	4	7	9	8	6	6	6	6	2	4
57	AG055	Imhotep	3	3	3	0	0	0	8	1	4.5	3	4	3.5	3	3	3	5	1	3
58	AG056	Iride	4	4	4	7	9	8	5	2	3.5	6	6	6	6	9	7.5	6	1	3.5
59	AG057	Isa	7	7	7	6	9	7.5	8	8	8	3	4	3.5	6	6	6	5	5	5
60	AG058	Italo	5	5	5	1	0	0.5	6	2	4	3	1	2	3	4	3.5	5	2	3.5
61	AG059	K26	3	3	3	0	0	0	7	2	4.5	3	4	3.5	3	3	3	8	1	4.5
62	AG060	Karel	6	7	6.5	7	9	8	5	2	3.5	3	3	3	3	4	3.5	6	1	3.5
63	AG062	Kronos	0	0	0	0	0	0	4	2	3	3	4	3.5	6	6	6	8	2	5
64	AG061	Kyperounda	1	1	1	3	2	2.5	5	2	3.5	3	3	3	2	4	3	8	2	5
65	AG064	L252	6	6	6	3	3	3	5	2	3.5	6	6	6	3	4	3.5	7	2	4.5
66	AG066	Langdon	7	8	7.5	5	6	5.5	5	2	3.5	0	1	0.5	0	1	0.5	5	2	3.5
67	AG067	Latino	6	9	7.5	9	9	9	7	7	7	6	9	7.5	3	4	3.5	6	6	6
68	AG068	Latinur	6	6	6	3	3	3	NA	NA	NA	6	6	6	7	6	6.5	NA	NA	NA
69	AG069	Lloyd	4	6	5	4	3	3.5	5	2	3.5	5	6	5.5	3	4	3.5	5	2	3.5
70	AG063	LO92	6	7	6.5	2	3	2.5	5	1	3	3	3	3	3	4	3.5	8	2	5
71	AG070	Maestrale	0	1	0.5	0	0	0	5	2	3.5	0	1	0.5	0	0	0	5	1	3
72	AG081	Martino	6	7	6.5	5	6	5.5	5	2	3.5	6	7	6.5	3	3	3	7	2	4.5
73	AG071	Meridiano	6	9	7.5	6	9	7.5	5	2	3.5	3	4	3.5	7	6	6.5	5	1	3
74	AG072	Messapia	6	6	6	9	9	9	5	2	3.5	4	3	3.5	8	6	7	7	2	4.5
75	AG074	Mida	6	7	6.5	6	6	6	4	2	3	4	3	3.5	6	6	6	5	2	3.5
76	St2	Nauryz 2	6	6	6	9	9	9	NA	NA	NA	9	9	9	9	9	9	NA	NA	NA
77	AG075	Nefer	7	9	8	6	9	7.5	6	2	4	6	6	6	9	6	7.5	7	2	4.5
78	AG076	Neodur	4	6	5	4	6	5	3	2	2.5	3	3	3	3	4	3.5	3	2	2.5
79	AG077	Neolatino	1	1	1	2	3	2.5	5	2	3.5	4	6	5	3	3	3	5	2	3.5
80	AG078	Normanno	2	2	2	3	3	3	5	2	3.5	1	3	2	3	4	3.5	5	2	3.5
81	AG079	Ofanto	0	0	0	1	1	1	8	1	4.5	7	6	6.5	6	8	7	5	2	3.5
82	AG080	Orfeo	0	0	0	0	0	0	5	1	3	0	0	0	0	0	0	8	2	5
83	AG082	Orobel	6	6	6	3	3	3	5	2	3.5	4	3	3.5	2	3	2.5	5	2	3.5
84	AG083	Parsifal	4	5	4.5	3	3	3	5	2	3.5	3	4	3.5	3	4	3.5	5	1	3
85	AG222	PC32	6	9	7.5	9	9	9	5	1	3	1	0	0.5	9	7	8	6	1	3.5
86	AG084	Pedroso	7	9	8	9	9	9	3	1	2	6	9	7.5	7	7	7	3	2	2.5
87	AG085	Platani	6	7	6.5	6	6	6	6	2	4	1	2	1.5	3	3	3	8	2	5
88	AG086	Plinio	6	8	7	0	0	0	7	1	4	3	3	3	3	3	3	7	2	4.5
89	AG088	PR22D89	3	2	2.5	2	3	2.5	5	1	3	1	3	2	3	2	2.5	7	2	4.5
90	AG089	Preco	0	1	0.5	0	0	0	5	2	3.5	0	1	0.5	0	0	0	7	2	4.5
91	AG090	Primadur	4	6	5	4	6	5	3	2	2.5	1	1	1	1	3	2	5	1	3
92	AG091	Produra	6	6	6	3	2	2.5	5	2	3.5	4	3	3.5	3	3	3	7	2	4.5
93	AG092	Provenzal	1	1	1	4	6	5	7	1	4	1	1	1	3	3	3	9	1	5
94	AG094	Quadrato	0	0	0	6	9	7.5	5	2	3.5	3	3	3	2	4	3	5	2	3.5
95	AG093	Quadruro	0	0	0	9	9	9	7	2	4.5	0	1	0.5	0	1	0.5	7	2	4.5
96	AG096	Rusticano	6	7	6.5	3	3	3	5	2	3.5	1	1	1	3	4	3.5	6	1	3.5
97	AG097	S99B34	0	0	0	9	9	9	4	4	4	1	1	1	3	3	3	8	8	8
98	AG098	Saadi	2	3	2.5	7	9	8	4	2	3	3	2	2.5	3	3	3	8	2	5
99	AG100	San Carlo	0	0	0	2	3	2.5	5	1	3	9	9	9	6	9	7.5	6	1	3.5
100	AG102	Sansone	5	6	5.5	5	9	7	5	2	3.5	6	6	6	6	8	7	5	2	3.5
101	AG103	Saragolla	6	6	6	9	9	9	7	2	4.5	6	9	7.5	6	8	7	7	1	4
102	AG104	Sharm 5	3	3	3	9	9	9	8	1	4.5	3	4	3.5	4	3	3.5	5	1	3
103	AG105	Simeto	1	3	2	9	9	9	9	2	5.5	9	9	9	6	4	5	5	1	3
104	AG106	Strongfield	4	5	4.5	4	6	5	5	2	3.5	3	3	3	4	4	4	7	2	4.5
105	AG107	Svevo	6	6	6	9	9	9	7	1	4	1	3	2	3	3	3	6	2	4
106	AG108	Taganrog	3	3	3	6	6	6	4	2	3	3	3	3	3	3	3	7	2	4.5
107	AG109	Timilia	1	1	1	1	0	0.5	8	8	8	9	9	9	6	7	6.5	7	7	7
108	AG110	Tito	0	0	0	0	0	0	7	7	7	7	9	8	3	3	3	5	5	5
109	AG111	Tiziana	0	0	0	0	0	0	7	1	4	1	1	1	0	0	0	6	2	4
110	AG112	Tresor	0	0	0	1	1	1	6	2	4	0	0	0	1	0	0.5	7	1	4
111	AG113	Trinakria	0	0	0	1	1	1	7	2	4.5	1	1	1	3	2	2.5	6	2	4
112	AG114	UC1113	6	6	6	5	6	5.5	5	2	3.5	7	6	6.5	3	4	3.5	7	2	4.5
113	AG115	Valforte	4	5	4.5	7	9	8	8	2	5	1	2	1.5	3	3	3	9	1	5
114	AG116	Valgerardo	1	2	1.5	0	0	0	5	2	3.5	0	1	0.5	1	1	1	5	1	3
115	AG117	Valnova	1	3	2	0	3	1.5	5	2	3.5	0	0	0	1	1	1	8	2	5
116	AG118	Varano	3	3	3	4	6	5	8	2	5	1	1	1	3	4	3.5	7	2	4.5
117	AG119	Vendetta	4	6	5	9	9	9	7	1	4	1	3	2	3	3	3	5	1	3
118	AG120	Vesuvio	7	6	6.5	7	9	8	8	2	5	3	2	2.5	6	6	6	6	2	4
119	AG122	Virgilio	3	4	3.5	6	6	6	5	1	3	3	3	3	4	3	3.5	6	2	4
120	AG123	Vitromax	7	6	6.5	4	6	5	6	1	3.5	1	1	1	1	3	2	7	1	4
121	AG124	West Bred 881	1	1	1	3	3	3	4	2	3	0	0	0	1	1	1	8	2	5
122	AG125	Zenit	0	0	0	1	2	1.5	3	2	2.5	0	1	0.5	1	3	2	3	2	2.5
123	AG126	KAMUT	7	9	8	7	9	8	6	2	4	2	3	2.5	6	7	6.5	7	2	4.5
124	AG127	CLTR11390	2	3	2.5	6	9	7.5	4	1	2.5	3	4	3.5	3	3	3	6	2	4
125	AG128	PI 68287	6	6	6	6	9	7.5	8	8	8	9	9	9	7	9	8	8	8	8
126	AG129	PI 113393	3	3	3	6	7	6.5	7	7	7	3	4	3.5	6	6	6	5	5	5
127	AG131	PI 191599	1	1	1	6	6	6	5	2	3.5	8	9	8.5	6	6	6	5	2	3.5
128	AG132	PI 192641	1	0	0.5	1	3	2	5	1	3	0	0	0	1	3	2	6	1	3.5
129	AG133	PI 254206	5	6	5.5	4	3	3.5	4	2	3	6	9	7.5	9	9	9	6	2	4
130	AG134	PI 278350	6	6	6	6	6	6	4	1	2.5	6	6	6	7	9	8	8	2	5
131	AG135	PI 290530	5	6	5.5	7	9	8	9	1	5	4	3	3.5	6	7	6.5	7	1	4
132	AG136	PI 306665	6	6	6	3	3	3	7	2	4.5	3	3	3	6	6	6	5	2	3.5
133	AG139	PI 624429	5	6	5.5	5	6	5.5	8	8	8	7	9	8	6	7	6.5	7	7	7
134	AG140	PI 127106	6	9	7.5	9	9	9	9	2	5.5	9	9	9	6	9	7.5	8	1	4.5
135	AG141	PI 67343	9	9	9	6	9	7.5	7	7	7	7	6	6.5	9	9	9	5	5	5
136	AG142	PI 192658	6	9	7.5	7	9	8	4	2	3	6	7	6.5	3	3	3	6	1	3.5
137	AG143	PI 184526	7	9	8	9	9	9	7	7	7	6	6	6	9	9	9	6	6	6
138	AG144	PI 352514	1	2	1.5	3	3	3	9	2	5.5	8	9	8.5	7	9	8	5	2	3.5
139	AG145	PI 362067	1	1	1	1	1	1	7	2	4.5	0	1	0.5	1	1	1	6	2	4
140	AG147	PI 223171	7	9	8	9	9	9	8	2	5	9	7	8	7	9	8	4	1	2.5
141	AG149	PI 272564	6	6	6	3	5	4	5	2	3.5	3	4	3.5	6	6	6	6	2	4
142	AG150	PI 278647	1	3	2	2	3	2.5	8	8	8	2	3	2.5	5	5	5	6	6	6
143	AG151	PI 286547	1	1	1	4	6	5	8	2	5	4	4	4	3	4	3.5	5	2	3.5
144	AG152	PI 289606	0	0	0	0	0	0	7	7	7	7	6	6.5	9	9	9	8	8	8
145	AG153	PI 290512	0	0	0	1	1	1	4	2	3	0	1	0.5	0	1	0.5	8	1	4.5
146	AG154	PI 306549	0	0	0	6	6	6	6	6	6	6	6	6	9	7	8	5	5	5
147	AG155	PI 330554	0	0	0	6	9	7.5	4	1	2.5	7	6	6.5	6	6	6	8	2	5
148	AG156	PI 330555	7	7	7	6	9	7.5	8	2	5	4	3	3.5	6	7	6.5	7	2	4.5
149	AG158	PI 352487	6	6	6	7	9	8	6	6	6	6	6	6	9	7	8	7	7	7
150	AG159	PI 352488	7	9	8	7	9	8	3	3	3	7	9	8	9	9	9	3	3	3
151	AG160	PI 352489	3	3	3	1	3	2	8	8	8	3	3	3	3	4	3.5	5	5	5
152	AG163	PI 387479	5	6	5.5	4	3	3.5	5	2	3.5	3	3	3	6	6	6	5	1	3
153	AG164	PI 566593	6	5	5.5	6	9	7.5	7	7	7	7	9	8	6	6	6	7	7	7
154	AG168	PI 134946	5	6	5.5	1	3	2	8	8	8	1	1	1	9	9	9	8	8	8
155	AG169	PI 157983	9	9	9	0	1	0.5	5	5	5	7	6	6.5	9	7	8	4	4	4
156	AG170	PI 157985	1	2	1.5	0	1	0.5	3	1	2	6	7	6.5	2	3	2.5	3	2	2.5
157	AG172	PI 185723	1	1	1	1	3	2	8	2	5	2	3	2.5	2	3	2.5	5	2	3.5
158	AG173	PI 191104	7	8	7.5	0	2	1	5	1	3	0	0	0	1	1	1	7	1	4
159	AG174	PI 191145	5	5	5	1	0	0.5	5	2	3.5	1	0	0.5	1	3	2	8	2	5
160	AG175	PI 191203	1	3	2	4	5	4.5	6	NA	6	1	1	1	0	0	0	5	5	5
161	AG186	Citr 7665	5	6	5.5	0	0	0	5	2	3.5	9	6	7.5	9	8	8.5	7	1	4
162	AG188	PI 94755	7	9	8	1	3	2	8	2	5	9	7	8	9	5	7	7	2	4.5
163	AG189	PI 115816	7	9	8	1	1	1	5	2	3.5	1	1	1	9	9	9	5	2	3.5
164	AG190	PI 283888	4	6	5	4	6	5	5	2	3.5	0	0	0	3	1	2	5	1	3
165	AG191	PI 341800	3	2	2.5	1	0	0.5	7	2	4.5	9	6	7.5	9	9	9	5	1	3
166	AG192	PI 499972	7	8	7.5	7	9	8	7	7	7	1	1	1	3	1	2	5	5	5
167	AG193	PI 532501	3	7	5	5	9	7	6	2	4	7	5	6	9	7	8	6	2	4
168	AG194	PI 572849	9	9	9	9	9	9	5	2	3.5	1	0	0.5	9	3	6	6	1	3.5
169	AG195	PI 573182	8	9	8.5	9	9	9	5	2	3.5	0	0	0	3	3	3	5	1	3
170	AG196	PI 585017	4	9	6.5	7	9	8	5	2	3.5	3	1	2	9	6	7.5	5	1	3
171	AG197	PI 585018	3	7	5	7	9	8	5	2	3.5	1	1	1	6	6	6	5	1	3
172	AG199	MG 5323	1	3	2	0	0	0	7	2	4.5	6	6	6	1	1	1	5	2	3.5
173	AG201	MG 5473	3	7	5	4	6	5	5	5	5	9	6	7.5	9	9	9	7	7	7
174	AG202	Farvento	4	5	4.5	7	9	8	NA	NA	NA	0	0	0	0	1	0.5	NA	NA	NA
175	AG203	Lucanica	1	3	2	9	9	9	5	1	3	9	9	9	6	6	6	7	2	4.5
176	AG200	MG 5350	0	0	0	1	1	1	5	5	5	0	0	0	1	1	1	6	6	6
177	AG204	MG 4387	1	1	1	7	9	8	5	1	3	0	0	0	0	4	2	9	2	5.5
178	AG205	MG 5416/1	4	5	4.5	1	6	3.5	5	1	3	0	0	0	1	1	1	5	1	3
179	AG206	MG 5471/1	1	0	0.5	2	3	2.5	NA	NA	NA	1	0	0.5	9	7	8	NA	NA	NA
180	AG207	MG 15516/1	0	9	4.5	6	9	7.5	NA	NA	NA	9	9	9	9	9	9	NA	NA	NA
181	AG208	MG 5344/1	3	4	3.5	9	9	9	NA	NA	NA	0	0	0	9	9	9	NA	NA	NA
182	AG209	MG 5300/1	1	3	2	9	9	9	4	2	3	1	1	1	6	6	6	7	2	4.5
183	AG210	MG 5293/1	9	9	9	4	6	5	5	2	3.5	0	0	0	0	1	0.5	6	1	3.5
184	AG214	Marocco	4	5	4.5	7	9	8	NA	NA	NA	0	0	0	9	9	9	NA	NA	NA
185	AG216	Etiopia	3	4	3.5	6	9	7.5	7	1	4	0	0	0	0	0	0	6	2	4
186	AG218	MG 4343	5	6	5.5	9	9	9	9	2	5.5	2	1	1.5	6	5	5.5	7	2	4.5
187	AG224	MG 4328/61	6	6	6	6	9	7.5	8	2	5	0	0	0	9	7	8	5	1	3
188	AG225	MG 5444/235	3	3	3	4	6	5	NA	NA	NA	0	0	0	6	5	5.5	NA	NA	NA
189	AG226	MG 4330/66	3	4	3.5	6	6	6	5	2	3.5	0	0	0	0	1	0.5	8	2	5
190	AG227	PI 343446	4	5	4.5	9	9	9	5	2	3.5	1	0	0.5	6	6	6	8	2	5
191	AG230	PI 352323	6	7	6.5	7	9	8	5	5	5	9	6	7.5	9	7	8	7	7	7
192	AG232	PI 355459	6	7	6.5	7	9	8	5	1	3	6	6	6	6	6	6	5	2	3.5
193	AG236	PI 470944	1	3	2	9	9	9	NA	NA	NA	0	0	0	1	1	1	NA	NA	NA
GH - greenhouse (seedling resistance), APR - adult plant resistance, KAES - Karabalyk agricultural experimental station, NA - information is not available.
